# Supplementary material for: Back to Where It Was First Described: Vectors of Sylvatic Yellow Fever Transmission in the 2017 Outbreak in Espírito Santo, Brazil
Source: Viruses. 2022 Dec 15;14(12):2805. doi: 10.3390/v14122805 (PMC9785321; doi:10.3390/v14122805)
Supplement: Supplementary file 1 [file viruses-14-02805-s001.zip]

Archive with 1 entries (1 files):
- viruses-2069811-supplementary.pdf
